# Supplementary material for: Distribution and Determinants of Vitamin D-Binding Protein, Total, “Non-Bioavailable”, Bioavailable, and Free 25-Hydroxyvitamin D Concentrations among Older Adults
Source: Nutrients. 2021 Nov 9;13(11):3982. doi: 10.3390/nu13113982 (PMC8624653; doi:10.3390/nu13113982)
Supplement: Supplementary file 1 [file nutrients-13-03982-s001.zip]

Archive with 1 entries (1 files):
- nutrients-1408702-supplementary.pdf
